# Supplementary material for: Chromosomal and DNA barcode analysis of the Polyommatus (Agrodiaetus) damone (Eversmann, 1841) species complex (Lepidoptera, Lycaenidae)
Source: Comp Cytogenet. 2021 Jan 4;15(1):1–22. doi: 10.3897/compcytogen.v15.i1.60347 (PMC7801365; doi:10.3897/compcytogen.v15.i1.60347)
Supplement: XML Treatment for Polyommatus (Agrodiaetus) iphigenideszarmitanus [file compcytogen.v15.i1.60347-treatment1.xml]

<!DOCTYPE tp:taxon-treatment
  PUBLIC "-//TaxonX//DTD Taxonomic Treatment Publishing DTD v0 20100105//EN" "tax-treatment-NSO.dtd">
<tp:taxon-treatment xmlns:tp="http://www.plazi.org/taxpub"><tp:treatment-meta><kwd-group><label>Taxon classification</label><kwd><named-content xmlns:xlink="http://www.w3.org/1999/xlink" content-type="kingdom">Animalia</named-content></kwd><kwd><named-content xmlns:xlink="http://www.w3.org/1999/xlink" content-type="order">Lepidoptera</named-content></kwd><kwd><named-content xmlns:xlink="http://www.w3.org/1999/xlink" content-type="family">Lycaenidae</named-content></kwd></kwd-group><mixed-citation publication-type="journal"><person-group><name><surname>Lukhtanov</surname><given-names>Vladimir A.</given-names></name><name><surname>Dantchenko</surname><given-names>Alexander V.</given-names></name></person-group><article-title>Chromosomal and DNA barcode analysis of the <italic><tp:taxon-name><tp:taxon-name-part taxon-name-part-type="genus" reg="Polyommatus">Polyommatus</tp:taxon-name-part></tp:taxon-name></italic> (<italic><tp:taxon-name><tp:taxon-name-part taxon-name-part-type="genus" reg="Polyommatus"/><tp:taxon-name-part taxon-name-part-type="subgenus" reg="Agrodiaetus">Agrodiaetus</tp:taxon-name-part></tp:taxon-name></italic>) <italic><tp:taxon-name><tp:taxon-name-part taxon-name-part-type="genus" reg="Polyommatus"/><tp:taxon-name-part taxon-name-part-type="species" reg="damone">damone</tp:taxon-name-part></tp:taxon-name></italic> (Eversmann, 1841) species complex (<tp:taxon-name><tp:taxon-name-part taxon-name-part-type="order">Lepidoptera</tp:taxon-name-part></tp:taxon-name>, <tp:taxon-name><tp:taxon-name-part taxon-name-part-type="family">Lycaenidae</tp:taxon-name-part></tp:taxon-name>)</article-title><source>Comp Cytogenet</source><day>04</day><month>1</month><year>2021</year><volume>15</volume><issue>1</issue><fpage>1</fpage><lpage>22</lpage><pub-id pub-id-type="doi">10.3897/compcytogen.v15.i1.60347</pub-id></mixed-citation></tp:treatment-meta><tp:nomenclature><tp:taxon-name><object-id xmlns:xlink="http://www.w3.org/1999/xlink" content-type="arpha" xlink:type="simple">6CC57375-07BE-5143-90D4-4C64ED698ADC</object-id>
              <tp:taxon-name-part taxon-name-part-type="genus" reg="Polyommatus">Polyommatus</tp:taxon-name-part> (<tp:taxon-name-part taxon-name-part-type="subgenus" reg="Agrodiaetus">Agrodiaetus</tp:taxon-name-part>) <tp:taxon-name-part taxon-name-part-type="species" reg="iphigenides">iphigenides</tp:taxon-name-part><tp:taxon-name-part taxon-name-part-type="subspecies" reg="zarmitanus">zarmitanus</tp:taxon-name-part><object-id xmlns:xlink="http://www.w3.org/1999/xlink" content-type="zoobank" xlink:type="simple">http://zoobank.org/092F10F6-B5E7-46C3-AA26-3A4D82F1F6D7</object-id></tp:taxon-name><tp:taxon-status xmlns:xlink="http://www.w3.org/1999/xlink" xlink:type="simple">subsp. nov.</tp:taxon-status></tp:nomenclature><tp:treatment-sec sec-type="Holotype" id="SECID0ETABK"><title>Holotype.</title><p>(Fig. <xref ref-type="fig" rid="F5">5a, b</xref>), male, <abbrev xmlns:xlink="http://www.w3.org/1999/xlink" xlink:title="Barcode of Life Data System" id="ABBRID0E4ABK" xlink:type="simple">BOLD</abbrev> process ID <ext-link xmlns:xlink="http://www.w3.org/1999/xlink" xlink:type="simple" ext-link-type="uri" xlink:href="http://www.boldsystems.org/index.php/Public_RecordView?processid=BPAL1393-12">BPAL1393-12</ext-link>, field # <abbrev xmlns:xlink="http://www.w3.org/1999/xlink" content-type="institution" xlink:title="Canadian Centre for DNA Barcoding" id="ABBRID0EGBBK" xlink:type="simple">CCDB</abbrev>-03030_F03, GenBank accession number <ext-link xmlns:xlink="http://www.w3.org/1999/xlink" ext-link-type="gen" xlink:href="MW186966" xlink:type="simple">MW186966</ext-link>; Uzbekistan, Samarqand Region, Nuratau Mts, near Zarmitan village, <named-content xmlns:xlink="http://www.w3.org/1999/xlink" content-type="dwc:verbatimCoordinates" xlink:type="simple"><named-content content-type="geo-json" specific-use="{&#34;type&#34;:&#34;Point&#34;,&#34;coordinates&#34;:[66.690000,40.400000]}" id="NCID0ETBBK" xlink:type="simple">40.40°N, 66.69°E</named-content></named-content>, 1300 m, 11–13 June 1994, V. Lukhtanov leg., deposited in the Zoological Institute of the Russian Academy of Science (St. Petersburg).</p><fig id="F5" position="float" orientation="portrait"><object-id xmlns:xlink="http://www.w3.org/1999/xlink" content-type="arpha" xlink:type="simple">F7357F8A-4F56-5ED7-BFAA-2302D1A2478D</object-id><label>Figure 5.</label><caption><p>Males of <tp:taxon-name><tp:taxon-name-part taxon-name-part-type="genus" reg="Polyommatus">Polyommatus</tp:taxon-name-part> (<tp:taxon-name-part taxon-name-part-type="subgenus" reg="Agrodiaetus">Agrodiaetus</tp:taxon-name-part>) <tp:taxon-name-part taxon-name-part-type="species" reg="iphigenides">iphigenides</tp:taxon-name-part></tp:taxon-name><bold>a, b</bold> upperside (<bold>a</bold>) and underside (<bold>b</bold>) of the holotype of <tp:taxon-name><tp:taxon-name-part taxon-name-part-type="genus" reg="Polyommatus">P.</tp:taxon-name-part> (<tp:taxon-name-part taxon-name-part-type="subgenus" reg="Agrodiaetus">A.</tp:taxon-name-part>) <tp:taxon-name-part taxon-name-part-type="species" reg="iphigenides">iphigenides</tp:taxon-name-part> <tp:taxon-name-part taxon-name-part-type="subspecies" reg="zarmitanus">zarmitanus</tp:taxon-name-part></tp:taxon-name> subsp. nov. <bold>c, d</bold> upperside (<bold>c</bold>) and underside (<bold>d</bold>) of <tp:taxon-name><tp:taxon-name-part taxon-name-part-type="genus" reg="Polyommatus">P.</tp:taxon-name-part> (<tp:taxon-name-part taxon-name-part-type="subgenus" reg="Agrodiaetus">A.</tp:taxon-name-part>) <tp:taxon-name-part taxon-name-part-type="species" reg="iphigenides">iphigenides</tp:taxon-name-part> <tp:taxon-name-part taxon-name-part-type="subspecies" reg="iphigenides">iphigenides</tp:taxon-name-part></tp:taxon-name>, Tajikistan, Transalai Mts, Shibe village <bold>e, f</bold> upperside (<bold>e</bold>) and underside (<bold>f</bold>) of the Lectotype of <tp:taxon-name><tp:taxon-name-part taxon-name-part-type="genus" reg="Polyommatus">P.</tp:taxon-name-part> (<tp:taxon-name-part taxon-name-part-type="subgenus" reg="Agrodiaetus">A.</tp:taxon-name-part>) <tp:taxon-name-part taxon-name-part-type="species" reg="iphigenides">iphigenides</tp:taxon-name-part> <tp:taxon-name-part taxon-name-part-type="subspecies" reg="iphigenides">iphigenides</tp:taxon-name-part></tp:taxon-name>, “Namangan”, in Museum für Naturkunde, Humboldt-Universität zu Berlin <bold>g, h</bold> upperside (<bold>g</bold>) and underside (<bold>h</bold>) of the Lectotype of <tp:taxon-name><tp:taxon-name-part taxon-name-part-type="genus" reg="Polyommatus">P.</tp:taxon-name-part> (<tp:taxon-name-part taxon-name-part-type="subgenus" reg="Agrodiaetus">A.</tp:taxon-name-part>) <tp:taxon-name-part taxon-name-part-type="species" reg="iphigenides">iphigenides</tp:taxon-name-part> <tp:taxon-name-part taxon-name-part-type="subspecies" reg="melanius">melanius</tp:taxon-name-part></tp:taxon-name>, in Museum für Naturkunde, Humboldt-Universität zu Berlin. Scale Bars: 10 mm.</p></caption><graphic xmlns:xlink="http://www.w3.org/1999/xlink" xlink:href="comparative_cytogenetics-15-001-g005.jpg" position="float" orientation="portrait" xlink:type="simple" id="oo_493752.jpg"><uri content-type="original_file" xlink:type="simple">https://binary.pensoft.net/fig/493752</uri></graphic></fig></tp:treatment-sec><tp:treatment-sec sec-type="COI barcode sequence of the holotype" id="SECID0ETFBK"><title><italic><abbrev xmlns:xlink="http://www.w3.org/1999/xlink" xlink:title="cytochrome oxidase subunit I" id="ABBRID0EZFBK" xlink:type="simple">COI</abbrev></italic> barcode sequence of the holotype.</title><p>ACATTATATTTTATTTTTGGAATTTGAGCAGGAATAGTAGGGACATCCCTAAGAATTTTAATCCGTATAGAATTGAGAACT CCTGGATCCTTAATTGGAGACGATCAAATTTATAATACTATTGTTACAGCCCATGCATTTATTATAATTTTTTTTATAGTTA TACCTATTATAATTGGGGGATTTGGTAATTGATTAGTTCCTTTAATATTAGGAGCACCTGATATAGCCTTCCCCCGATTAAA TAATATAAGATTCTGATTATTACCGCCATCATTAATACTACTAATTTCCAGAAGAATTGTAGAAAATGGAGCAGGAACAGGA TGAACAGTTTACCCCCCACTTTCATCTAATATTGCACATAGAGGATCATCTGTAGATTTAGCAATTTTCTCTCTTCATTTAG CAGGAATTTCTTCAATTTTAGGAGCAATTAATTTTATTACAACTATTATTAACATACGGGTAAATAATTTATCATTTGATCA AATATCATTATTTATTTGAGCAGTAGGAATTACAGCATTATTATTACTTTTATCTTTACCTGTATTAGCTGGAGCAATTACC ATATTATTAACAGATCGAAACCTTAATACCTCATTCTTTGACCCAGCTGGTGGGGGAGATCCAATTTTATATCAACATTTA.</p></tp:treatment-sec><tp:treatment-sec sec-type="Paratypes" id="SECID0E5FBK"><title>Paratypes.</title><p>39 males, 14 females: Uzbekistan, Samarqand Region, Nuratau Mts, near Zarmitan village, <named-content xmlns:xlink="http://www.w3.org/1999/xlink" content-type="dwc:verbatimCoordinates" xlink:type="simple"><named-content content-type="geo-json" specific-use="{&#34;type&#34;:&#34;Point&#34;,&#34;coordinates&#34;:[66.690000,40.400000]}" id="NCID0EHGBK" xlink:type="simple">40.40°N, 66.69°E</named-content></named-content>, 1300 m, 11–13 June 1994, V. Lukhtanov leg. 2 males: Uzbekistan, Qashqadaryo Region (old spelling: Kashkadarya Region), Hissar Range (west), near Tamshush village, <named-content xmlns:xlink="http://www.w3.org/1999/xlink" content-type="dwc:verbatimCoordinates" xlink:type="simple"><named-content content-type="geo-json" specific-use="{&#34;type&#34;:&#34;Point&#34;,&#34;coordinates&#34;:[67.350000,38.980000]}" id="NCID0EPGBK" xlink:type="simple">38.98°N, 67.35°E</named-content></named-content>, 1800 m, 18–20 June 1994, V. Lukhtanov leg. 20 males: Uzbekistan, Qashqadaryo Region (old spelling: Kashkadarya Region), Hissar Range (west), near Tamshush village, <named-content xmlns:xlink="http://www.w3.org/1999/xlink" content-type="dwc:verbatimCoordinates" xlink:type="simple"><named-content content-type="geo-json" specific-use="{&#34;type&#34;:&#34;Point&#34;,&#34;coordinates&#34;:[67.350000,38.980000]}" id="NCID0EXGBK" xlink:type="simple">38.98°N, 67.35°E</named-content></named-content>, 1800 m, 5–7 July 1994, V. Lukhtanov leg. 11 males, 2 females: Uzbekistan, Surxondaryo Region (old spelling: Surkhandarya Region), Hissar Range (west), Sangardak, <named-content xmlns:xlink="http://www.w3.org/1999/xlink" content-type="dwc:verbatimCoordinates" xlink:type="simple"><named-content content-type="geo-json" specific-use="{&#34;type&#34;:&#34;Point&#34;,&#34;coordinates&#34;:[67.500000,38.550000]}" id="NCID0E6GBK" xlink:type="simple">38.55°N, 67.50°E</named-content></named-content>, 1600 m, 2 July 1994, V. Lukhtanov leg. 60 males, 21 females: Uzbekistan, Samarqand Region, Zeravshansky Range, Aman-Kutan, 1800 m, <named-content xmlns:xlink="http://www.w3.org/1999/xlink" content-type="dwc:verbatimCoordinates" xlink:type="simple"><named-content content-type="geo-json" specific-use="{&#34;type&#34;:&#34;Point&#34;,&#34;coordinates&#34;:[66.900000,39.270000]}" id="NCID0EHHBK" xlink:type="simple">39.27°N, 66.90°E</named-content></named-content>, 7 July 1994, V. Lukhtanov leg. 13 males: Tajikistan, Sughd Region, Zeravshansky Range, Padzhrud village, <named-content xmlns:xlink="http://www.w3.org/1999/xlink" content-type="dwc:verbatimCoordinates" xlink:type="simple"><named-content content-type="geo-json" specific-use="{&#34;type&#34;:&#34;Point&#34;,&#34;coordinates&#34;:[68.030000,39.370000]}" id="NCID0EPHBK" xlink:type="simple">39.37°N, 68.03°E</named-content></named-content>, 1300 m, 17 males, 13 males, 10 June 1994. All above paratypes are deposited in the Zoological Institute of the Russian Academy of Science (St. Petersburg). 5 males: Uzbekistan, [Jizzakh region], Usmat vic., 1700 m, 30.06.1988, V. Tshikolovets leg., in State Darwin Museum, Moscow. 15 males: [Uzbekistan], Aman-Kutan near Samarqand, 20 June 1938, A. Tsvetaev leg., in State Darwin Museum, Moscow. 26 males, 1 female: [Tajikistan], Hisar-Alai, Zeravshansky Range, Farob, 2000 m, 4 July 1998, G.D. Samodurov leg., in State Darwin Museum, Moscow. 1 female: Tajikistan, West Hissar, Nofin lake, 2400, 17 July 1993, S. Churkin leg., in State Darwin Museum, Moscow. 32 males: [Uzbekistan], Aman-Kutan near Samarqand, 15–25 June 1938, A. Tsvetaev leg., in <named-content xmlns:xlink="http://www.w3.org/1999/xlink" xlink:type="simple" content-type="institution" xlink:href="http://grbio.org/institution/zoological-museum-moscow-lomonosov-state-university" id="NCID0EUHBK">Zoological Museum Moscow University, Moscow</named-content> (<named-content xmlns:xlink="http://www.w3.org/1999/xlink" content-type="dwc:institutional_code" xlink:type="simple">ZMMU</named-content>). 7 males: [Uzbekistan], Aman-Kutan near Samarqand, 20–23 June 1938, G.Pashin leg., in <named-content xmlns:xlink="http://www.w3.org/1999/xlink" content-type="dwc:institutional_code" xlink:type="simple">ZMMU</named-content>. 2 males: [Uzbekistan], Aman-Kutan near Samarqand, 27 July and 5 August 1937, A. G. Pashin leg., in <named-content xmlns:xlink="http://www.w3.org/1999/xlink" content-type="dwc:institutional_code" xlink:type="simple">ZMMU</named-content>. 3 females: [Uzbekistan], Aman-Kutan near Samarqand, 15–26 June 1938, A. Tsvetaev leg., in <named-content xmlns:xlink="http://www.w3.org/1999/xlink" content-type="dwc:institutional_code" xlink:type="simple">ZMMU</named-content>. 8 males: Tajikistan, West Hissar, Khazorchashma lake, 2800, 26 July 1993, S. Churkin leg.; 1 female: Tajikistan, West Hissar, Nofin lake, 2400, 17 July 1993, S. Churkin leg., in coll. Churkin (Reutov, Russia). 2 males, 1 female: Uzbekistan, West Hissar, Boysun Mts, Mochay, 1500 m, 26 June 1980, V. Tuzov leg., in coll. Tuzov (Moscow). 10 males, 1 female: [Uzbekistan], Aman-Kutan near Samarqand, 19–23 June 1938, A. Tsvetaev leg., in coll. Sochivko A. (Moscow). 10 males, 1 female: [Tajikistan], Hissar-Alai, Zeravshansky Range, Farob, 2000 m, 4 July 1998, L. Nikolaevsky leg., in coll. V. Kalinin, Moscow.</p></tp:treatment-sec><tp:treatment-sec sec-type="description" id="SECID0E1IBK"><title>Description.</title><p><bold>Males. <italic>Forewing</italic></bold> length 15–17 mm.</p><p><bold><italic>Upperside</italic></bold>: Ground color bright glossy milky blue with narrow black marginal line, marginal part of forewings and hindwings dusted with black scales, discal strokes may be present or absent, veins darkened, costal area of the forewings white, hindwings with antemarginal spots, fringe white.</p><p><bold><italic>Underside</italic></bold>: Forewing ground color light grey, submarginal row blurred, but clear visible; discoidal strokes black, bordered with white; postdiscal rows of black spots bordered with white, basal black spots absent; hindwing ground color light grey, basal area with strong greenish blue suffusion between wing root and basal spots; basal spots small, bordered with white, discal stroke less prominent than on forewings; postdiscal row of black spots bordered with white, submarginal and antemarginal marking strong and clear visible; submarginal row bordered distally with reddish lunules, more pronounced to anal end of row; white streak not contrasting, often hardly noticeable or absent at all, fringes pale grayish.</p><p><bold>Genitalia.</bold> The male genitalia have a structure typical for other species of the subgenus <tp:taxon-name><tp:taxon-name-part taxon-name-part-type="genus" reg="Polyommatus"/><tp:taxon-name-part taxon-name-part-type="subgenus" reg="Agrodiaetus">Agrodiaetus</tp:taxon-name-part></tp:taxon-name> (<xref ref-type="bibr" rid="B4">Coutsis 1986</xref>, <xref ref-type="bibr" rid="B12">Eckweiler and Bozano 2016</xref>).</p><p><bold>Females.</bold> (Fig. <xref ref-type="fig" rid="F6">6a, b</xref>) <bold><italic>Forewing</italic></bold> length 15–17 mm.</p><p><bold><italic>Upperside</italic></bold>: Ground color brown with slightly darker veins, discal strokes present, submarginal and antemarginal marking almost absent on fore wings and strong and clear visible on hindwings, antemarginal black spots on hindwings bordered with orange lunules, fringe whitish.</p><p><bold><italic>Underside</italic></bold>: ground color and general design as in males but darker, brownish grey, greenish blue basal suffusion near invisible, white streak on hindwings clear visible, enlarged distally, fringe light greyish.</p><fig id="F6" position="float" orientation="portrait"><object-id xmlns:xlink="http://www.w3.org/1999/xlink" content-type="arpha" xlink:type="simple">5EE10D50-3296-5DB3-816D-D07395883A77</object-id><label>Figure 6.</label><caption><p>Females of <tp:taxon-name><tp:taxon-name-part taxon-name-part-type="genus" reg="Polyommatus">Polyommatus</tp:taxon-name-part> (<tp:taxon-name-part taxon-name-part-type="subgenus" reg="Agrodiaetus">Agrodiaetus</tp:taxon-name-part>) <tp:taxon-name-part taxon-name-part-type="species" reg="iphigenides">iphigenides</tp:taxon-name-part></tp:taxon-name><bold>a, b</bold> upperside (<bold>a</bold>) and underside (<bold>b</bold>) of the paratype of <tp:taxon-name><tp:taxon-name-part taxon-name-part-type="genus" reg="Polyommatus">P.</tp:taxon-name-part> (<tp:taxon-name-part taxon-name-part-type="subgenus" reg="Agrodiaetus">A.</tp:taxon-name-part>) <tp:taxon-name-part taxon-name-part-type="species" reg="iphigenides">iphigenides</tp:taxon-name-part> <tp:taxon-name-part taxon-name-part-type="subspecies" reg="zarmitanus">zarmitanus</tp:taxon-name-part></tp:taxon-name> subsp. nov. <bold>c, d</bold> upperside (<bold>c</bold>) and underside (<bold>d</bold>) of <tp:taxon-name><tp:taxon-name-part taxon-name-part-type="genus" reg="Polyommatus">P.</tp:taxon-name-part> (<tp:taxon-name-part taxon-name-part-type="subgenus" reg="Agrodiaetus">A.</tp:taxon-name-part>) <tp:taxon-name-part taxon-name-part-type="species" reg="iphigenides">iphigenides</tp:taxon-name-part> <tp:taxon-name-part taxon-name-part-type="subspecies" reg="iphigenides">iphigenides</tp:taxon-name-part></tp:taxon-name>, Tajikistan, Transalai Mts, Shibe village. Scale Bars: 10 mm.</p></caption><graphic xmlns:xlink="http://www.w3.org/1999/xlink" xlink:href="comparative_cytogenetics-15-001-g006.jpg" position="float" orientation="portrait" xlink:type="simple" id="oo_493754.jpg"><uri content-type="original_file" xlink:type="simple">https://binary.pensoft.net/fig/493754</uri></graphic></fig></tp:treatment-sec><tp:treatment-sec sec-type="diagnosis" id="SECID0ERNBK"><title>Diagnosis.</title><p>The new subspecies is distinguished phenotypically from the most similar <italic><tp:taxon-name><tp:taxon-name-part taxon-name-part-type="genus" reg="Polyommatus">P.</tp:taxon-name-part> <tp:taxon-name-part taxon-name-part-type="species" reg="iphigenides">iphigenides</tp:taxon-name-part> <tp:taxon-name-part taxon-name-part-type="subspecies" reg="iphigenides">iphigenides</tp:taxon-name-part></tp:taxon-name></italic> (Figs <xref ref-type="fig" rid="F5">5c–f</xref>, <xref ref-type="fig" rid="F6">6c, d</xref>) by the underside of the hind wing, which has a paler and less contrasting coloration. The white streak is also dim and weakly stands out against the background of the wing, is often reduced or absent. The same can be said about the basal greenish-blue suffusion: it is dim and weakly stands out against the background of the wing; its size, on average, is much smaller than that in <italic><tp:taxon-name><tp:taxon-name-part taxon-name-part-type="genus" reg="Polyommatus">P.</tp:taxon-name-part> <tp:taxon-name-part taxon-name-part-type="species" reg="iphigenides">iphigenides</tp:taxon-name-part> <tp:taxon-name-part taxon-name-part-type="subspecies" reg="iphigenides">iphigenides</tp:taxon-name-part></tp:taxon-name></italic>. As a rule, it is limited by black dots of the basal row, while in <italic><tp:taxon-name><tp:taxon-name-part taxon-name-part-type="genus" reg="Polyommatus">P.</tp:taxon-name-part> <tp:taxon-name-part taxon-name-part-type="species" reg="iphigenides">iphigenides</tp:taxon-name-part> <tp:taxon-name-part taxon-name-part-type="subspecies" reg="iphigenides">iphigenides</tp:taxon-name-part></tp:taxon-name></italic> it usually extends further in the distal direction, sometimes to spots of the discal row. This suffusion itself has a more greenish tint than that in <italic><tp:taxon-name><tp:taxon-name-part taxon-name-part-type="genus" reg="Polyommatus">P.</tp:taxon-name-part> <tp:taxon-name-part taxon-name-part-type="species" reg="iphigenides">iphigenides</tp:taxon-name-part> <tp:taxon-name-part taxon-name-part-type="subspecies" reg="iphigenides">iphigenides</tp:taxon-name-part></tp:taxon-name></italic> (in the latter, it is more blue). The new species always has black dots of the basal row (although they are small), while in another species they are reduced.</p><p>The main differences between the species are still in the molecular characters. <italic><tp:taxon-name><tp:taxon-name-part taxon-name-part-type="genus" reg="Polyommatus">Polyommatus</tp:taxon-name-part> <tp:taxon-name-part taxon-name-part-type="species" reg="iphigenides">iphigenides</tp:taxon-name-part> <tp:taxon-name-part taxon-name-part-type="subspecies" reg="zarmitanus">zarmitanus</tp:taxon-name-part></tp:taxon-name></italic> can be distinguished from <italic><tp:taxon-name><tp:taxon-name-part taxon-name-part-type="genus" reg="Polyommatus">P.</tp:taxon-name-part> <tp:taxon-name-part taxon-name-part-type="species" reg="iphigenides">iphigenides</tp:taxon-name-part> <tp:taxon-name-part taxon-name-part-type="subspecies" reg="iphigenides">iphigenides</tp:taxon-name-part></tp:taxon-name></italic> by using molecular markers from the <italic><abbrev xmlns:xlink="http://www.w3.org/1999/xlink" xlink:title="cytochrome oxidase subunit I" id="ABBRID0E3QBK" xlink:type="simple">COI</abbrev></italic> gene. These mitochondrial diagnostic characters are in the following positions in the <italic><abbrev xmlns:xlink="http://www.w3.org/1999/xlink" xlink:title="cytochrome oxidase subunit I" id="ABBRID0EBRBK" xlink:type="simple">COI</abbrev></italic> barcode region: adenine (A) in position 22, cytosine (C) in position 132, guanine (G) in position 180, cytosine (C) in position 286, guanine (G) in position 468, guanine (G) in position 468, and guanine (G) in position 627.</p><p>The new subspecies differs from sympatric (syntopic and synchronous) <italic><tp:taxon-name><tp:taxon-name-part taxon-name-part-type="genus" reg="Polyommatus">P.</tp:taxon-name-part> <tp:taxon-name-part taxon-name-part-type="species" reg="phyllides">phyllides</tp:taxon-name-part></tp:taxon-name></italic> by milky blue (not greenish blue) wing upperside and white pubescence of the costal area of the forewings in males and by light grey color of the wing underside (<italic><tp:taxon-name><tp:taxon-name-part taxon-name-part-type="genus" reg="Polyommatus">P.</tp:taxon-name-part> <tp:taxon-name-part taxon-name-part-type="species" reg="phyllides">phyllides</tp:taxon-name-part></tp:taxon-name></italic> has specific warm pinkish grey color of the wing underside). It also differs from <italic><tp:taxon-name><tp:taxon-name-part taxon-name-part-type="genus" reg="Polyommatus">P.</tp:taxon-name-part> <tp:taxon-name-part taxon-name-part-type="species" reg="phyllides">phyllides</tp:taxon-name-part></tp:taxon-name></italic> by diagnostic nucleotide guanine (G) in position 627 of the <italic><abbrev xmlns:xlink="http://www.w3.org/1999/xlink" xlink:title="cytochrome oxidase subunit I" id="ABBRID0EJSBK" xlink:type="simple">COI</abbrev></italic> barcode region.</p></tp:treatment-sec><tp:treatment-sec sec-type="distribution" id="SECID0ENSBK"><title>Distribution area</title><p><bold>(Fig. <xref ref-type="fig" rid="F7">7</xref>).</bold> Uzbekistan: West part of the Hissar Range, Zeravshan Mts, Nuratau Mts, Boysun (= Baisuntau) Mts. Tajikistan: west part of the Zeravshan valley and Zeravshansky Range, West Hisar Range.</p><fig id="F7" position="float" orientation="portrait"><object-id xmlns:xlink="http://www.w3.org/1999/xlink" content-type="arpha" xlink:type="simple">6255E0CB-A537-5A54-AF0A-C16F69B99F74</object-id><label>Figure 7.</label><caption><p>Distribution area of <tp:taxon-name><tp:taxon-name-part taxon-name-part-type="genus" reg="Polyommatus">P.</tp:taxon-name-part> (<tp:taxon-name-part taxon-name-part-type="subgenus" reg="Agrodiaetus">A.</tp:taxon-name-part>) <tp:taxon-name-part taxon-name-part-type="species" reg="iphigenides">iphigenides</tp:taxon-name-part> <tp:taxon-name-part taxon-name-part-type="subspecies" reg="zarmitanus">zarmitanus</tp:taxon-name-part></tp:taxon-name>. 1 is the type-locality, Zarmitan in Nuratau Mts. 2 is Padzhrud village in Zeravshansky Range. 3 is Aman-Kutan near Samarqand. 4 is Kitabsky Reserve in Hissar Range. 5 is Tamshush in Hissar Range. 6 is Sangardak in Hissar Range. 7 are Khazorchashma and Nofin lakes in Hissar Range. 8 is Mochay in Boysun Mts.</p></caption><graphic xmlns:xlink="http://www.w3.org/1999/xlink" xlink:href="comparative_cytogenetics-15-001-g007.jpg" position="float" orientation="portrait" xlink:type="simple" id="oo_493755.jpg"><uri content-type="original_file" xlink:type="simple">https://binary.pensoft.net/fig/493755</uri></graphic></fig></tp:treatment-sec><tp:treatment-sec sec-type="biology|habitat" id="SECID0EZTBK"><title>Habitat and biology.</title><p>Stony steppe and dry meadows from 1200 up to 2800 m alt. Flight period from late May to first decade of August in a single generation. The new subspecies flies syntopically and synchronously with the second generation of <tp:taxon-name><tp:taxon-name-part taxon-name-part-type="genus" reg="Polyommatus">P.</tp:taxon-name-part> (<tp:taxon-name-part taxon-name-part-type="subgenus" reg="Agrodiaetus">A.</tp:taxon-name-part>) <tp:taxon-name-part taxon-name-part-type="species" reg="phyllides">phyllides</tp:taxon-name-part></tp:taxon-name>, but on average about one decade earlier. Host plant is preliminary determined as <italic><tp:taxon-name><tp:taxon-name-part taxon-name-part-type="genus" reg="Hedysarum">Hedysarum</tp:taxon-name-part></tp:taxon-name></italic> sp. (<tp:taxon-name><tp:taxon-name-part taxon-name-part-type="family">Fabaceae</tp:taxon-name-part></tp:taxon-name>).</p></tp:treatment-sec><tp:treatment-sec sec-type="etymology" id="SECID0EZUBK"><title>Etymology.</title><p>The name <italic><tp:taxon-name><tp:taxon-name-part taxon-name-part-type="genus" reg="Polyommatus"/><tp:taxon-name-part taxon-name-part-type="species" reg="zarmitanus">zarmitanus</tp:taxon-name-part></tp:taxon-name></italic> is an adjective of the masculine gender. This name originates from Zarmitan, the village in Uzbekistan.</p></tp:treatment-sec><ref-list><ref id="B4"><mixed-citation xmlns:xlink="http://www.w3.org/1999/xlink" xlink:type="simple"><person-group><name name-style="western"><surname>Coutsis</surname><given-names>JG</given-names></name></person-group> (<year>1986</year>) <article-title>The blue butterflies of the genus <italic><tp:taxon-name><tp:taxon-name-part taxon-name-part-type="genus"/><tp:taxon-name-part taxon-name-part-type="subgenus">Agrodiaetus</tp:taxon-name-part></tp:taxon-name></italic> Hübner (<tp:taxon-name><tp:taxon-name-part taxon-name-part-type="order">Lepidoptera</tp:taxon-name-part></tp:taxon-name>, <tp:taxon-name><tp:taxon-name-part taxon-name-part-type="family">Lycaenidae</tp:taxon-name-part></tp:taxon-name>): symptoms of taxonomic confusion.</article-title><source>Nota Lepidopterologica</source><volume>9</volume>: <fpage>159</fpage>–<lpage>169</lpage>.</mixed-citation></ref><ref id="B12"><mixed-citation xmlns:xlink="http://www.w3.org/1999/xlink" xlink:type="simple"><person-group><name name-style="western"><surname>Eckweiler</surname><given-names>W</given-names></name><name name-style="western"><surname>Bozano</surname><given-names>GC</given-names></name></person-group> (<year>2016</year>) <source>Guide to the butterflies of the Palearctic region. <tp:taxon-name><tp:taxon-name-part taxon-name-part-type="family">Lycaenidae</tp:taxon-name-part></tp:taxon-name> part IV.</source><publisher-name>Milano</publisher-name>, <publisher-loc>Omnes artes</publisher-loc>, <size units="page">132 pp</size>.</mixed-citation></ref></ref-list></tp:taxon-treatment>
